# Supplementary material for: Lyophilized Progenitor Tenocyte Extracts: Sterilizable Cytotherapeutic Derivatives with Antioxidant Properties and Hyaluronan Hydrogel Functionalization Effects
Source: Antioxidants (Basel). 2023 Jan 10;12(1):163. doi: 10.3390/antiox12010163 (PMC9854832; doi:10.3390/antiox12010163)
Supplement: Supplementary file 1 [file antioxidants-12-00163-s001.zip]

Archive with 1 entries (1 files):
- antioxidants-2130623-supplementary.pdf
